# Supplementary material for: Deep learning model for classification and bioactivity prediction of essential oil-producing plants from Egypt
Source: Sci Rep. 2020 Dec 7;10:21349. doi: 10.1038/s41598-020-78449-1 (PMC7721748; doi:10.1038/s41598-020-78449-1)
Supplement: Supplementary file 2 — Supplementary Dataset. [file 41598_2020_78449_MOESM2_ESM.csv]

P.Name	n-hexane	Toluene	?-pinene	Sabinene	?-3-carene	Limonene	Trans-?-Ocimene	?-Terpinene	Terpinolene	?-menth-8-ene-1.2-diol	1.3.8-?-menthatriene	citronellal	Terpinen-4-ol	?-Terpineol	Decanal	Carvone	Perillaldehyde	?-Copaene	n-Dodecannal	?-Cadinene	Sinensal	citronellol	Xylene	Styrene	?-Thujene	?-Phellandrene	Linalool	Geraniol	Methyl gerante	Geranyl acetate	?-Humulene	Trans-?-farnesene	Bicyclogermacrene	E-?-Farnesene	Nerolidol	(+)Spathulenol	(-)-Spathulenol	rans-?-Caryophyllene	Caryophyllene oxide	?-Sinensal	?-Sinensal	?-Pinene	Linalyl acetate	1.8-cineole	?-Terpinolene	Carvacrol methyl ether	Carveol	Citronellyl acetate	Neryl acetate
Citrus deliciosa var. tangarina - fina clementine - Peels	0.74	0.07	0.89	0.88	0.42	88.73	0	0.51	0.15	0	0.07	0.18	0	0	0.56	0.22	0.32	0.05	0	0.08	0.15	0	0	0	0	0	0	0	0	0	0	0	0	0	0	0	0	0	0	0	0	0	0	0	0	0	0	0	0
Citrus deliciosa var. tangarina - fina clementine - Leaves	0.61	0	1.49	16.93	8.57	21.13	5.84	1.93	1.89	0	0	5.39	4.33	1.03	0	0	0	0	0	0.21	0	1.57	0.22	0	0.46	0.61	12.85	2.03	0.24	0	0	0	0	0	0.14	0	0.71	0	0.67	3.44	2.77	0	0	0	0	0	0	0	0
Citrus deliciosa var. tangarina - Nour Clementine - Peels	0.85	0	0.92	0.8	0	89.95	0.57	0.11	1.58	0	0	0	0	0	0.45	0	0.11	0.05	0	0.07	0.11	0	0	0	0	0	0	0	0	0	0	0	0	0	0	0	0	0	0	0	0	0	0	0	0	0	0	0	0
Citrus deliciosa var. tangarina - Nour Clementine - leaves	0.88	0.31	1.92	19.76	8.04	11.54	5.01	3.14	2.21	0	0	3.5	5.36	0	0	0	0	0	0	0	0	0.7	0.4	0.33	0.7	0.66	18.78	0.52	0	0	0	0	0	0	0	0	0	0	0	4.46	2.37	0	0	0	0	0	0	0	0
Citrus deliciosa var. tangarina - Spinosa Clementine - Peels	0	0	0.88	1.44	0.54	77.55	0	0.78	0.26	0	0	0	2.43	2.18	0	0.26	0.1	0	3.03	0.04	0.14	0	0	0	0	0	0	0	0	0	0	0	0	0	0	0	0	0	0	0	0	0	0	0	0	0	0	0	0
Citrus deliciosa var. tangarina - Spinosa Clementine - Leaves	1.84	0	1.63	12.61	7.75	20.02	2.69	1.98	1.35	0	0	6.81	2.85	0	0	0	0	0	0	0	0	2.47	0	0	0	0	14.04	5.14	0.4	0	0	0	0	0	0	0	0.71	0	0.67	4.65	1.64	0	0	0	0	0	0	0	0
Citrus deliciosa var. tangarina - Thornless Clementine - Peels	5.32	0	0.67	0.56	0.1	87.53	0	0.29	0.09	0	0	0	0.41	0	0	0.12	0	0	0	0	0.08	0	0	0	0	0	0	0	0	0	0	0	0	0	0	0	0	0	0	0	0	0	0	0	0	0	0	0	0
Citrus deliciosa var. tangarina - Thornless Clementine - Leaves	0.6	0	2.55	9.94	12.52	11.86	10.22	0.34	2.67	0	0	1.72	4.87	0.76	0	0	0	0	0	0.47	0	0.75	0	0	0	0.74	10.23	0.85	0	0	0.57	0	0	0	0.25	0	0	0	0	8.21	9.23	0	0	0	0	0	0	0	0
Callistemon comboynensis	0	0	8.3	0	0	0	0	0	0	0	0	0.4	0	4.3	0	0	0	0	0	0	0	0	0	0	0	0	1.1	2.2	0	0	0	0	0	0	0	0	0	0	0	0	0	0	12	0.15	53.03	0	0	3.4	0.14
Cupressus sempervirens L. (Young branches and cones)	0	0	48.2	0	19	2.5	0	0.8	3.9	0	0	0	1.6	2.2	0	0	0	0	0	0.2	0	0	0	0	0	0	0	0	0	0	0.1	0	0	0	0	0	0	0	0.1	0	0	0	0	0	0	0.2	0.3	0	0
Cuminum cyminum (Fruits)	0	0	1.01	0.6	0.44	0.64	0	22.71	0	0	0	0	0	0	0	0	0	0	0	0	0	0	0	0	0.37	0.67	0	0	0	0	0	0	0	0	0	0	0	0	0	0	0	19.24	0	0.21	0	0	0	0	0
Ocimum basilicum L. (Aswan)	0	0	0.75	0.71	0	0	0	0	0	0	0	0	0.44	1.25	0	0	0	0.34	0	0.57	0	0	0	0	0	0	33.9	0	0	0	1.09	0.79	0	0	0	0	0.25	0	0	0	0	0	0	0	0	0	0	0	0
Tagetes minuta L.	0	0	0.12	0.71	0	3.82	0	0	0	0	0	0	0	0	0	0	0	0	0	0	0	0	0	0	0	0	0.07	0	0	0	0.52	0	0	0	0	0	0	0	0	0	0	0	0	0	0	0	0	0	0
Achillea fragrantissima	0	0	0	0	0	0	0	0	0	0	0	0	0	1.05	0	0	0	0	0	0	0	0	0	0	0	0	0	0	0	0	0	0	0	0	0	0	0	0	0	0	0	0	0	0	0	0	0	0	0
Pluchea dioscoridis	0	0	0.05	0.04	0.55	0	0	0	0	0	0	0	0.6	0	0	0	0	0.15	0	0	0	0	0	0	0.16	0	0.23	0	0	0	0	0	0	0	0	0	0.25	0	1.31	0	0	0.35	0	0	0	0	0	0	0
Myrtus communis - Leaves	0	0	25.5	0	0	1.6	0	0	0	0	0	0	0	0.7	0	0	0	0	0	0	0	0	0	0	0	0	11.8	0.7	0	0	0.6	0	0	0	0	0	0.3	0	0	0	0	0	0	0	0	0	0	0	2.9
Myrtus communis - Fruits	0	0	3.3	0	0	0	0	0	0	0	0	0	0	0.3	0	0	0	0	0	0	0	0	0	0	0	0	3.6	1.3	0	0	3.2	0	0	0	0	0	4.9	0	0	0	0	0	0	0	0	0	0	0	2.5
Eugenia supraxillaris - Leaves	0	0	0.1	1.7	0	21.8	0	0	0	0	0	0	0	0.1	0	0	0	0.8	0	1.2	0	0.9	0	0	0	0	0	0	0	0	8.7	0	0	0	0	0	1.4	0	0	0	0	0	0	0	0	0	0	0	0
Eugenia supraxillaris - Fruits	0	0	0.1	0	0	0	0	1	0	0	0	0	0	1.4	0	0	0	0	0	0	0	0	0	0	0	0.2	2.3	0	0	0	0	0	0	0	0	0	0	0	0	0	0	0	0	0	0	0	0	0	0
Foeniculum vulgare var. azoricum (Seeds)	0	0	1.65	0.39	0	12.53	0	0.24	0	0	0	0	0	0	0	0	0	0	0	0	0	0	0	0	0	0.11	0.29	0	0	0	0	0	0	0	0	0	0	0	0	0	0	0	0	0	0	0	0	0	0
Foeniculum vulgare var. dulce	0	0	3.26	0.27	0	27.78	0	0.06	0	0	0	0	0	0	0	0	0	0	0	0	0	0	0	0	0	0.18	0.09	0	0	0	0	0	0	0	0	0	0	0	0	0	0	0	0	0	0	0	0	0	0
Foeniculum vulgare var. vulgare	0	0	3.61	0.56	0	20.64	0	0.38	0	0	0	0	0	0	0	0	0	0	0	0	0	0	0	0	0	0.11	0.11	0	0	0	0	0	0	0	0	0	0	0	0	0	0	0	0	0	0	0	0	0	0
Citrus Reticulate	0	0	2.77	0	0.26	0	0	47.89	0	0.31	0	0	0	0	0	0	0	0	0	0	0	0	0	0	0	0	0	0	0	0	0.05	0	0	0	0	0	0	0	0.52	0	0	0	0	0	0	0	0	0	0
Pelargonium graveolens - Fresh Aerial part	0	0	0.27	0	0	0.16	0	0	0	0	0	0	0	0	0	0	0	0.65	0	0	0	29.9	0	0	0	0	5.13	0	0	4.52	1	0	0	0	0	0	0	0	0	0	0	0	0	0	0	0	0	0.81	0.63
Pelargonium graveolens - Dried Leaves	0	0	1.63	0	0	5.99	0	0	0	0	0	14.4	0	0	0	0	0	0	0	0	0	7.28	0	0	0	0	9.38	40.49	0	0	0	0	0	0	0	0	0	0	0	0	0	0	0	0	0	0	0	0	0
Cymbopogon nardus Dried Leaves	0	0	1.98	0	0	1.04	0	0	0	0	0	0	0	0	0	0	0	0	0	0	0	0	0	0	0	0	2.09	33.39	0	0	0	0	0	0	0	0	0	0	0	0	0	0	0	0	0	0	0	0	0
Calocedrus decurrens Torr.	0	0	2.95	0	43.1	0.74	0	2.67	3.74	0	0	0	0	0	0	0	0	0	0	0	0	0	0	0	1.84	0	3.91	0	0	0	0	0	0	0	0	0	0	0	0	0	0	0	0	0	0	0	0	0	0
Cupressus sempervirens stricta L. (Aerial)	0	0	4.6	0	3.8	0	0	0	0.31	0	0	0	0	0.5	0	0	0	0	0	0	0	0	0	0	0.3	0	0	0	0	0	0	0	0	0	0	0	0.92	0	3.31	0	0	0	0	0	0	0	0	0	0
Tetraclinis articulata (Vahl) Mast.	0	0	5.92	0	0	3	0	0	0	0	0	0	0	3.12	0	0	0	0	0	0	0	0	0	0	0	0	0	0	0	0	0	0	0	0	0	0	1.47	0	0	0	0	0	0	0	0	0	0	0	0
Boswellia carteri	0	0	3.09	0.77	0	0	0	0	0	0	0	0	0	0	0	0.22	0	0	0	0	0	0	0	0	0	0.25	0	0	0	0	0.38	0	0	0	0	0	0	0	0	0	0	0	0	0	0	0	0	0	0
Citrus sinensis (L.) - Green branches	0	0	2	33	9.4	18.7	0	1.5	0	0	0	0	6.2	0.4	0	0	0	0	0	0	0	1.2	0	0	0	0	0.7	0	0	0	0	0	0	0	0	0	0	0	0	0	0	2	0	0	1.1	0	0	1.1	0.6
Citrus sinensis (L.) - Leaves	0	0	2.3	36.5	7	6.8	0	3.6	0	0	0	0	8.2	0	0	0	0	0	0	0	0	0.2	0	0	0.8	0	2.1	0.6	0	0	0.3	0	0	0	0	0	0	0	0	0.1	0.1	2.7	0	0	2	0	0	0.9	0
OCIMUM BASILICUM L (Herb)	0	0	0.09	0.43	0	0.24	0	0	0	0	0	0	0	0	0	0	0	0.06	0	0	0	0	0	0	0	0	5.01	0	0	0	0.21	0.05	0	0	0	0	0	0	0.74	0	0	0	0	0	0	0	0	0	0
Syzygium aromaticum	0	0	31.19	0.8	0	0	0	0	0	0	0	0	0	2.85	0	0	0	0.32	0	5.58	0	0	0	0	0.6	1.83	3.16	0	0	0	4.83	0	0	0	0	0	0	0	1.35	0	0	0	0	0	0	0	0	0	0
Thymus vulgaris (Dry leaves)	0	0	1.2	0.7	0	0.6	0	0	0	0	0	0	0	2.15	0	0	0	0	0	0	0	0	0	0	1.9	0	0.81	0	0	0	0	0	0	0	0	0	0	0	0.33	0	0	0	0	0	0	0	0	0	0
Juniperus communis	0	0	0	0	0	0	0	0	0	0	0	0	0	0	0	0	0	0	0	0	0	0	0	0	0	0	0	0	0	0	0.51	0	0	0	0	0	0	0	0.13	0	0	0	0	0	0	0	0	0	0
Origanum majorana L. - Spring	0	0	0	4.5	0	0	0	8.3	2.9	0	0	0	7.7	1.3	0	0	0	0	0	0	0	0	0	0	0	0.1	0	0	0	0	0	0	0	0	0	0	0	0	0	0	0	0	0	0	0	0	0	0	0
Origanum majorana L. - Summer	0	0	0	6.1	0	0	0	18.3	2.6	0	0	0	37.4	2.7	0	0	0	0	0	0	0	0	0	0	0	0	0	0	0	0	0	0	0	0	0	0	0	0	0	0	0	0	0	0	0	0	0	0	0
Origanum majorana L. - Autumn	0	0	0	7.4	0	0	0	0	43.1	0	0	0	20.5	6.4	0	0	0	0	0	0	0	0	0	0	0	0	0	0	0	0	0	0	0	0	0	0	0.3	0	0	0	0	0	0	0	0	0	0	0	0
Origanum majorana L. - Winter	0	0	0	4.2	0	0	0	5.3	0.3	0	0	0	16.3	4.1	0	0	0	0	0	0	0	0	0	0	0	0	0	0	0	0	0	0	0	0	0	0	0	0	0	0	0	0	0.9	0	0	0	0	0	0
Artemisia dracunculus	0	0	0	1.6	0	0	0	0.2	0	0	0	0	0	0.1	0	0	0	0	0	0.3	0	0	0	0	0	0	0.8	0	0	0	0	0	0	0	0	0	1.5	0	0	0	0	0	0.5	0	0	0	0	0	0
Artemisia judaica	0	0	0	0.4	0	5.2	0	0.3	0	0	0	0	0	0.4	0	0	0	0	0	0	0	0	0	0	0	0	0	0	0	0	0	0	0	0	0	0	3.3	0	0	0	0	0	0	0	0	0	0	0	0.4
Tagetes lucida	0	0	0	0	0	1.6	0	0.2	0	0	0	0	0	0	0	0	0	0	0	0	0	0	0	0	0	0	1.4	0	0	0	0	0	0	0	0	0	0	0	0	0	0	0	0	0	0	0	0	0	0
Launaea cornuta	0	0	0	0	0	0	0	0	0	0	0	0	0	0.7	0	0.2	0	0	0	0	0	0	0	0	0	0	0	0	0	0	0	0	0	0	0	0	1.6	0	4.2	0	0	0	0	0	0	0	0	0	0
Sequoia sempervirens	0	0	0	0.75	0	0	0.75	1.82	1.32	0	0	0	4.35	0.26	0	0	0	0	0	0	0	1.12	0	0	0	29.6	0	0.34	0	0	0.08	0	0	0.89	0	0	0.75	0	0	0	0	0	0	0	0	0	0	0	0
Eucalyptus citriodora Hook.	0	0	0	0	0	0	0	0	0	0	0	0.98	0	0	0	0	0	0	0	0	0	33.52	0	0	0	0	0	0	0	0	0	0	0	0	0	0	0	0	0	0	0	0	0	0	0	0	0	14.7	0
Achillea santolina L.	0	0	0.7	0	0	0	0	0	0	0	0	0	6.6	0.34	0	0	0	0	0	0	0	0	0	0	0	0	0.52	0	0	0	0	0	0.6	0	0	0	0	0	0.66	0	0	0	0	3	0	0	0	0	0
Coriandrum sativum	0	0	3.96	0.1	0	2.58	0	3.5	0.45	0	0	0	0.25	0	0	1.7	0	0	0	0	0	0	0	0	0	0	70.43	0	0	2.25	0	0	0	0	0	0	0	0	0	0	0	0	0	0	0	0	0	0	0
Mentha. suaveolens Ehrh.	0	0	0	0	0	31.25	0	0.01	0	0	0	0	0	0	0	50.59	0	0	0	0	0	0	0	0	0	0	0.32	0	0	0	1.24	0	0	0	0	0	0	0	0.3	0	0	0	0	0	0	0	2.31	0	0
Mentha pulegium L	0	0	0.28	0.04	0	0.77	0	0	0	0	0	0	0	0.42	0	0	0	0	0	0	0	0	0	0	0	0	0	0	0	0	0	0	0	0	0	0	0	0	0.04	0	0	0.23	0	0	0	0	0	0	0
Achillea millefolium L. - Summer	0	0	0.7	4.2	0	11.9	0	0	0	0	0	0	0	0	0	0	0	0	0	0	0	0	0	0	0	0	0	0	0	0	0	0	0	0	0	0	0	0	0	0	0	54.6	0	1.6	0	0	0	0	0
Achillea millefolium L. - Automn	0	0	0.5	4.3	0	9.8	0	0	0	0	0	0	0	0	0	0	0	0	0	0	0	0	0	0	0	0	0	0	0	0	0	0	0	0	0	0	0	0	0	0	0	53	0	1.2	0	0	0	0	0
Achillea millefolium L. - Spring	0	0	1.4	7.4	0	6.4	0	0	0	0	0	0	0	0	0	0	0	0	0	0	0	0	0	0	0	0	0	0	0	0	0	0	0	0	0	0	0	0	0	0	0	24.1	0	1	0	0	0	0	0
Origanum syriacum - wild	0	0	0.65	1.24	0.04	1.77	0	14.32	1.37	0	0	0	0	5.51	0	0	0	0	0	0	0	0	0	0	2.1	0.3	9.44	0	0	0	0.09	0	0.52	0	0	0	0.17	0	0.14	0	0	0	0	0	0	0	0	0	0
Origanum syriacum - cultivated	0	0	0.72	0	0.09	0.37	0	1.98	0.21	0	0	0	0	0.15	0	0	0	0	0	0	0	0	0	0	0.06	0.17	0.22	0	0	0	0	0	0	0	0	0	0	0	0.09	0	0	0	0	0	0	0.11	0	0	0
Carum carvi L	0	0	0.07	0.1	0	46.48	0	0	0	0	0	0	0	0	0	50.6	0	0	0	0	0	0	0	0	0	0	0.18	0	0	0	0	0	0	0	0	0	0	0	0	0	0	0	0	0	0	0	0	0	0
Coriandrum sativum L.	0	0	4.17	0.08	0	2.36	0	2.58	0.45	0	0	0	0	0	0	0.92	0	0	0	0	0	0	0	0	0	0	70.93	0	0	1.63	0	0	0	0	0	0	0	0	0	0	0	0.3	0	0	0	0	0	0	0
Cuminum cyminum L.	0	0	2.44	0.58	0.36	0.71	0	12.15	0	0	0	0	0	0	0	0	0	0	0	0	0	0	0	0	0.47	0.79	0	0	0	0	0	0	0	0	0	0	0	0	0	0	0	13.56	0	0.17	0	0	0	0	0
Artemisia herba?alba	0	0	0	0	0	0	0	0	0	0	0	0	0	0	0	0	0	0	0	0	0	0	0	0	0	0	0	0	0	0	0	0	0	0	0	0	0	0	0	0	0	0	0	0	0	0	0	0	0
Artemisia judaica- saint Catherine	0	0	0	0	0	0	0	0	0	0	0	0	0	0	0	0	0	0	0	0	0	0	0	0	0	0	0	0	0	0	0	0	0	0	0	0	0	0	0	0	0	0	0	0	0	0	0	0	0
Petroselinum crispum	0	0	16.14	0.68	0	0.13	0	0.29	0	0	0	0	0	0	0	0	0	0	0	0	0	0	0	0	0.97	0	0	0	0	0	0	0	0	0	0	0	0	0	0	0	0	7.3	0	0	0	0	0	0	0
Artemisia monosperma	0	0	0	0	0	0	0	0	0	0	0	0	0	0	0	0	0	0	0	0	0	0	0	0	0	0	0	0	0	0	0	0	0	0	0	0	0	0	0	0	0	0	0	0	0	0	0	0	0
Aspergillus flavus	0	0	0	0	0	0	0	0	0	0	0	0	0	0	0	0	0	0	0	0	0	0	0	0	0	0	0	0	0	0	0	0	0	0	0	0	0	0	0	0	0	0	0	0	0	0	0	0	0
Alternaria alternata	0	0	0	0	0	0	0	0	0	0	0	0	0	0	0	0	0	0	0	0	0	0	0	0	0	0	0	0	0	0	0	0	0	0	0	0	0	0	0	0	0	0	0	0	0	0	0	0	0
Fusarium oxysporum	0	0	0	0	0	0	0	0	0	0	0	0	0	0	0	0	0	0	0	0	0	0	0	0	0	0	0	0	0	0	0	0	0	0	0	0	0	0	0	0	0	0	0	0	0	0	0	0	0
Artemisia judaica L. (aerial parts)	0	0	0	0	0	0	0	0	0	0	0	0	0	0	0	0	0	0	0	0	0	0	0	0	0	0	0	0	0	0	0	0	0	0	0	0	1.7	0	0	0	0	0	0	0	0	0	0	0	0
Achillea santolina L. (aerial parts)	0	0	0	0.52	0	0	0	0	0	0	0	0	0	0	0	0	0	0	0	0	0	0	0	0	0	0	0	0	0	0	0	0	0	0	0	0	0	0	0	0	0	0	0	8.64	0	0	0	0	0
Citrus reticulata Balanco (fruit peel)	0	0	1.44	0.97	0	83.93	0	10.75	0.3	0	0	0	0	0	0	0	0	0	0	0	0	0	0	0	0	0	0	0	0	0	0	0	0	0	0	0	0	0	0	0	0	0	0	0	0	0	0	0	0
Eucalyptus camaldulensis Dehnh. (leaves)	0	0	0	0	0	0	0	0	0	0	0	0	0	0	0	0	0	0	0	0	0	0	0	0	0	0.64	0	0	0	0	0	0	0	0	0	0	32.37	0	0	0	0	0	0	45.47	0	0	0	0	0
Lantana camara L. (leaves)	0	0	0	4.01	0	0	0	0	0	0	0	0	0	0	0	0	0	0	0	0	0	0	0	0	0	0	0	0	0	0	0	0	0	0	0	0	0	0	0	0	0	0	0	12.66	0	0	0	0	0
Mentha microphylla C. Koch. (leaves)	0	0	1.87	3.5	0	0	0	0	0	0	0	0	0	0	0	0	0	0	0	0	0	0	0	0	0	0	0	0	0	0	0	0	0	0	0	0	0	0	0	0	0	0	0	13.34	0	0	0	0	0
Schinus terebenthifolius Raddi (fruits)	0	0	0	0.72	7.83	0	0	0	0	0	0	0	0	0	0	0	0	0	0	6.67	0	0	0	0	15.95	0	0	0	0	0	0	0	1.45	0	0	0	3.46	0	0	0	0	0	0	0	0	0	0	0	0
Majorana hortensis Moench (leaves)	0	0	0	3.87	0	0	0	0	2.81	0	0	0	0	0	0	0	0	0	0	0	0	0	0	0	1.08	0	0	0	0	0	0	0	0	0	0	0	0	0	0	0	0	0	2.13	0	0	0	0	0	0
Rosmarinus officinalis L.	0	0	0.47	0.49	0.89	0	0	2.5	1.99	0	0	0	1.76	0	0	0	0	0	0	0	0	0	0	0	0	0	4.88	0	0	0	0	0	0	0	0	0	0	0	0.92	0	0	2.34	0	7.54	0	0	0	0	0
Eucalyptus cinerea - Leaves	0	0	2.9	0	0	1.5	0	0.89	0	0	0	0	0.79	2.14	0	0	0	0	0	0	0	0	0	0	0	0.1	0	0	0.25	0	0	0	0	0	0	0	0	0	0	0	0	0.02	0	84.55	0	0	0	0	0
Eucalyptus cinerea - Stems	0	0	8	0	0	1.19	0	0.75	0	0	0	0	0.87	8.55	0	0	0	0	0	0	0	0	0	0	0	0.58	0	0	0.94	0	0	0	0	0	0	0	0	0	0	0	0	0	0	60.15	0	0	0	0	0
Citrus aurantifolia	0	0	1.79	1.29	0	0	0	6.34	0	0	0	0.23	2.62	3.71	0	0	0	0	0	0	0	1.87	0	0	0.36	0	0	0	0	1	0.16	0	0	0	0	0	0	0	0	0	0	19.65	0	0	0	0	0	0	0.44
Citrus limon	0	0	1.34	0.75	0	0	0	6.42	0	0	0	0.3	0	3.38	0	0	0	0	0	0	0	0	0	0	0.33	0	0	0	0	0	0	0	0	0	0	0	0	0	0	0	0	8.81	0	0	0	0	0	0	1.11
Citrus paradisi	0	0	1.17	0	0	0	0	0	0	0	0	0	0	0	1.45	0	0	0	0	0.17	0	0	0	0	0	0	0.64	0	0	0	0.13	0	0	0	0	0	0	0	0	0	0	0	0	0	0	0	0	0	0
Citrus sinensis	0	0	0.44	0.23	0.23	0	0	0	0	0	0	0.16	0.25	0.51	0.47	0	0	0	0	0	0	0	0	0	0	0	2.98	0	0	0	0	0	0	0	0	0	0	0	0	0	0	0	0	0	0	0	0	0	0
Callistemon citrinus- Spring	0	0	1.11	0	0	0	0	0.65	0.24	0	0	0	0	2.84	0	0	0	0	0	0	0	0	0	0	0.04	0	7.61	0	0	0	0	0	0	0	0	0	0	0	0	0	0	0.8	0	0	0	0	0	0	0.09
Callistemon rigidus- Spring	0	0	18.64	0	0	0	0	0.5	0.26	0	0	0	0	4.59	0	0	0	0	0	0	0	0	0	0	0.02	0	0	0	0	0	0	0	0	0	0	0	0	0	0	0	0	1.21	0	0	0	0	0	0	0
Callistemon viminalis -Spring	0	0	11.6	0	0	0	0	0.76	0.18	0	0	0	0	2.13	0	0	0	0	0	0	0	0	0	0	0.09	0	0	0	0	0	0	0	0	0	0	0	0	0	0	0	0	1.13	0	0	0	0	0	0	0.11
Callistemon citrinus- Summer	0	0	1.23	0	0	0	0	0.62	0.17	0	0	0	0	3.53	0	0	0	0	0	0	0	0	0	0	0.03	0	7.78	0	0	0	0	0	0	0	0	0	0	0	0	0	0	0.86	0	0	0	0	0	0	0.11
Callistemon rigidus- Summer	0	0	12.21	0	0	0	0.05	0.76	0.39	0	0	0	0	6.14	0	0	0	0	0	0	0	0	0	0	0.67	0	0.34	0	0	0	0	0	0	0	0	0	0	0	0	0	0	0.65	0	0	0	0	0	0	0.11
Callistemon viminalis -Summer	0	0	12.15	0	0	0	0	0.46	0.07	0	0	0	0	3.63	0	0	0	0	0	0	0	0	0	0	0.04	0	0.18	0	0	0	0	0	0	0	0	0	0	0	0	0	0	1.09	0	0	0	0	0	0	0.06
Callistemon citrinus- Autumn	0	0	10.7	0	0	0	0	0.2	0.19	0	0	0	0	10.27	0	0	0	0	0	0	0	0	0	0	0.26	0	0	0	0	0	0	0	0	0	0	0	0	0	0	0	0	0.58	0	0	0	0	0	0	0
Callistemon rigidus- Autumn	0	0	8.72	0	0	0	0	0.21	0.22	0	0	0	0	5.72	0	0	0	0	0	0	0	0	0	0	0.02	0	0	0	0	0	0	0	0	0	0	0	0	0	0	0	0	0.67	0	0	0	0	0	0	0
Callistemon viminalis -Autumn	0	0	8.38	0	0	0	0	0.61	0.11	0	0	0	0	4.82	0	0	0	0	0	0	0	0	0	0	0.07	0	0.36	0	0	0	0	0	0	0	0	0	0	0	0	0	0	1.36	0	0	0	0	0	0	0.24
Callistemon citrinus- Winter	0	0	2.09	0	0	0	0	0.72	0.16	0	0	0	0	4.27	0	0	0	0	0	0	0	0	0	0	0.05	0	13.8	0	0	0	0	0	0	0	0	0.06	0	0	0	0	0	1.42	0	0	0	0	0	0	0.13
Callistemon rigidus- Winter	0	0	9.18	0	0	0	0	0.15	0.06	0	0	0	0	5.69	0	0	0	0	0	0	0	0	0	0	0.01	0	0.17	0	0	0	0	0	0	0	0	0.06	0	0	0	0	0	0.51	0	0	0	0	0	0	0
Callistemon viminalis -Winter	0	0	20.75	0	0.08	0	0	0.71	0.1	0	0	0	0	3.4	0	0	0	0	0	0	0	0	0	0	0.94	0.87	0.76	0	0	0	0	0	0	0	0	1.58	0	0	0	0	0	0.73	0	0	0	0	0	0	0.04
Marrubium vulgare L.	0	0	1.44	0.25	0	0.82	0	0	0	0	0	0	0.97	0.33	0	0	0	0.22	0	0	0	0	0	0	0	0.6	3.86	0	0	0	0.19	0	0	0	0	0	0	0	0.67	0	0	3.53	0	1.49	0	0	0	0	0
Iphiona scabra	0	0	0	0	0	0.2	0	1	0	0	0	0	0	0	0	0	0	0	0	3.1	0	0	0	0	0	0	0	0	0	0	0	0	0	0	0	0	0	0	0	0	0	0	0	0	0	0	0	0	0
Citrus reshni -peel	0	0	1.11	0.98	0	79.46	0	0	0	0	0	0.02	0.52	0.84	1.01	0	0	0	0	0.06	0	0	0	0	0.09	0	3.26	0.07	0	0	0.05	0	0	0	0	0	0	0	0	0	0	0	0	0	0	0	0	0	0
Citrus reshni -leaf	0	0	2.03	22.27	0	3.78	0	3.43	0	0	0	0	6.32	1.34	0	0	0	0	0	0.31	0	0	0	0	0.87	0.27	23.91	0	0	0	0.78	0	0	0	0	0.07	0	0	0	0	0	0.03	0	0	0	0	0	0	0
Caryocar brasiliensis-leaf	0	0	0	0	0	0	0	0	0	0	0	0	0	4.9	0	0	0	0	0	0	0	0	0	0	0	0	3.7	3.5	0	0	0	0	0	0	0.3	0	0	0	0	0	0	0	0	0	0	0	0	0	0
Caryocar brasiliensis-seed	0	0	0	0	0	0	0	0	0	0	0	0	0	0	0	0	0	0	0	0	0	0	0	0	0	0	0	0	0	0	0	0	0	0	0	0	0	0	0	0	0	0	0	0	0	0	0	0	0
Ocimum gratissimum L.	0	0	0	0	0	0	0	3.06	0	0	0	0	0.24	0	0	0	0	0.11	0	0	0	0	0	0	0	0	0	0	0	0	0.31	0	0	0	0	0.18	0	0	0.82	0	0	0	0	0	0	0	0	0	0
Symphyotrichum squamatum	0	0	1.07	0	0	0	0	0	0	0	0	0	0	0	0	0	0	1.38	0	0	0	0	0	0	0	0.28	0	0	0	0	7.43	0	0.32	0	0	0.61	0.43	0	6	0	0	24.16	0	0	0	0	0	0	0
Eruca sativa - seeds	0	0	0	0	0	0	0	0	0	0	0	0	0	0	0	0	0	0	0	0	0	0	0	0	0	0	0	0	0	0	0	0	0	0	0	0	0	0	0	0	0	0	0	0	0	0	0	0	0
Thymus vulgaris - leaves	0	0	1.12	0	0	0	1.45	12.01	0	0	0	0	0.68	0.33	0	0	0	0	0	0	0	0	0	0	0	0	0.7	0	0	0	0	0	0	0	0	0	0	0	0.45	0	0	0	0	0.41	0	0	0	0	0
Petroselinum Sativum-seed	0	0	16.14	0.68	0	0.13	0	0.29	0	0	0	0	0	0	0	0	0	0	0	0	0	0	0	0	0.97	0	0	0	0	0	0	0	0	0	0	0	0	0	0	0	0	7.3	0	0	0	0	0	0	0
Eriocephalus africanus leaf	0	0	0	0	0	0	0	0	0	0	0	0	0	0	0	0	0	0	0	0	0	0	0	0	0	0	0	0	0	0	0	0	0	0	0	0	0	0	0	0	0	0	0	0	0	0	0	0	0
Vitex agnus-castus leaf	0	0	0.47	12.2	0	0	0	0.46	0.22	0	0	0	2	1.67	0	0	0	0	0	0	0	0	0	0	0.21	0	0.34	0	0	0	0	0	0	0	0	0	1.79	0	4.06	0	0	0.56	0.31	0	0	0	0	0	0
Vitex agnus-castus fruits	0	0	2.58	0	0	0	0	0	0	0	0	0	0	0	0	0	0	0	0	0	0	0	0	0	0	0	0	0	0	0	0	0	0	0	1.16	0	0	0	2.55	0	0	0	0	0	0	0	0	0	0
Cymbopogon citratus leaf	0	0	0	0	0	0	0	0	0	0	0	0	0	0	0	0	0	0	0	0	0	0	0	0	0	0	0	0	0	0	0	0	0	0	0	0	0	0	0	0	0	0	0	0	0	0	0	0	0
Rosmarinus officinalis leaf	0	0	20.41	0	0	10.09	0	0	0	0	0	0	0	0	0	0	0	0	0	0	0	0	0	0	0	0	12.86	0	0	0	0	0	0	0	0	0	0	0	0	0	0	0	0	0	0	0	0	0	0
Cyperus capitatus L.	0	0	0	0	0	0	0	0	0	0	0	0	0	0	0	0	0	0	0	0	0	0	0	0	0.6	0	1.48	0	0	0	0	0	0	0	0	1.6	0	0	0	0	0	0.61	0	0	0	0	0	0	0
Cyperus difformis L.	0	0	0	0	0	0	0	0	0	0	0	0	0	0	0	0	0	0	0	0	0	0	0	0	0.62	0	1.53	0	0	0	0	0	0	0	0	2.3	0	0	0	0	0	0.63	0	0	0	0	0	0	0
Mentha. suaveolens Ehrh. - Winter	0	0	0	0	0	25.98	0	0	0	0	0	0	0	0	0	24.72	0	0.33	0	0	0	0	0	0	0	0	0.07	0	0	0	3.01	0	0	0	0	1.39	0	7.84	0	0	0	0	0	0	0	0	0	0	0
Mentha. suaveolens Ehrh. - Spring	0	0	0	0	0	22.59	0	0	0	0	0	0	0	0	0	30.56	0	0.37	0	0	0	0	0	0	0	0	0	0	0	0	3.96	0	0	0	0	1.22	0	8.51	0	0	0	0	0	0	0	0	0	0	0
Mentha. suaveolens Ehrh. - Summer	0	0	0	0	0	26.78	0	0	0	0	0	0	0	0	0	55.74	0	0	0	0	0	0	0	0	0	0	0.26	0	0	0	1.19	0	0	0	0	0	0	2.72	0	0	0	0	0	0	0	0	0	0	0
Mentha. suaveolens Ehrh. - Autumn	0	0	6.48	4.01	0	29.18	0	0	0	0	0	0	0	0	0	34.8	0	0	0	0	0	0	0	0	0	0	0	0	0	0	0	0	0	0	0	2.2	0	2.5	0	0	0	0.67	0	0	0	0	0	0	0
Origanum majorana (Leaves)	0	0	5.89	0	0.71	0	0	7.25	0	0	0	0	0	0	0	2.55	0	0	0	0	0	0	0	0	0.31	0	0	0	0	0	2.35	0	0	0	0	0.61	0	0	0	0	0	1.13	0.21	0.85	4.61	0	0.63	0	0
Teucrium polium	0	0	12.52	0.84	0	1.89	0	0	0	0	0	0	0.19	0.33	0	0	0	0	0	0	0	0	0	0	0	0	10.63	0	0	0	2.75	0	0	0	0	0.21	0	0	9.69	0	0	7.09	0	3.6	0	0	0	0	0
Foeniculum vulgare (Fruits)	0	0	3.61	0.56	0	20.64	0	0.38	0	0	0	0	0	0	0	0	0	0	0	0	0	0	0	0	0	0.11	0.11	0	0	0	0	0	0	0	0	0	0	0	0	0	0	0.21	0	0	0	0	0	0	0
Arctium lappa-leaves	0	0	0.5	0	0	0.23	0	0	0	0	0	0	0	0	0	0	0	0	0	0	0	0	0	0	0	0	0	0	0	0	0	0.1	0	0	0	0	0	0	54.18	0	0	0	0	0	0	0	0	0	0
Arctium lappa-roots	0	0	0.09	0	0	0	0	0	0	0	0	0	0	0	0	0	0	0	0	0	0	0	0	0	0	0	0	0	0	0	0	0.11	0	0	0	0	0	0	51.07	0	0	0	0	0	0	0	0	0	0
Arctium lappa-seeds	0	0	0	0	0	0.03	0	0	0	0	0	0	0	0	0	0	0	0	0	0	0	0	0	0	0	0	1.12	20.28	0	0	0	0	0	0	0	0	0	0	0.15	0	0	0	0	0	0	0	0	0	0
[truncated: 523 more columns]
